# Supplementary material for: The α-tertiary amine motif drives remarkable selectivity for Pd-catalyzed carbonylation of β-methylene C–H bonds
Source: Chem Sci. 2017 Oct 9;8(12):8198–203. doi: 10.1039/c7sc03876c (PMC5855970; doi:10.1039/c7sc03876c)
Supplement: Supplementary file 2 [file SC-008-C7SC03876C-s002.cif]

# Electronic Supplementary Material (ESI) for Chemical Science.
# This journal is © The Royal Society of Chemistry 2017

####################################################################### 
# 
# This file contains crystal structure data downloaded from the 
# Cambridge Structural Database (CSD) hosted by the Cambridge 
# Crystallographic Data Centre (CCDC).
# 
# Full information about CCDC data access policies and citation 
# guidelines are available at http://www.ccdc.cam.ac.uk/access/V1 
# 
# Audit and citation data items may have been added by the CCDC. 
# Please retain this information to preserve the provenance of 
# this file and to allow appropriate attribution of the data. 
# 
#######################################################################

data_mg_k3_0038
_database_code_depnum_ccdc_archive 'CCDC 1570476'
_audit_update_record             
;
2017-08-23 deposited with the CCDC.
2017-10-09 downloaded from the CCDC.
;
#===============================================================================
_audit_creation_method           SHELXL-2014/7

#-------------------------------------------------------------------------------
# Inserted by local software: cifUpdate ver. 3.0  (Andrew D. Bond, July 2015)
#-------------------------------------------------------------------------------
_cambridge_user_name             'Kirsten Hogg'
_cambridge_user_crsid            kh566
_cambridge_supervisor_name       'Matthew Gaunt'
_cambridge_supervisor_crsid      mjg32
_cambridge_crystallographer_name 'Andrew Bond'
_cambridge_crystallographer_crsid adb29
_cambridge_sample_id             AA102
_cambridge_data_id               MG_K3_0038

_database_code_CSD               ?
#-------------------------------------------------------------------------------

_chemical_name_systematic        ?
_chemical_name_common            ?
_chemical_melting_point          ?
_chemical_formula_moiety         'C20 H28 N2 O5 S'
_chemical_formula_sum            'C20 H28 N2 O5 S'
_chemical_formula_weight         408.50
_chemical_absolute_configuration ad

loop_
_atom_type_symbol
_atom_type_description
_atom_type_scat_dispersion_real
_atom_type_scat_dispersion_imag
_atom_type_scat_source
C C 0.0033 0.0016 'International Tables Vol C Tables 4.2.6.8 and 6.1.1.4'
H H 0.0000 0.0000 'International Tables Vol C Tables 4.2.6.8 and 6.1.1.4'
N N 0.0061 0.0033 'International Tables Vol C Tables 4.2.6.8 and 6.1.1.4'
O O 0.0106 0.0060 'International Tables Vol C Tables 4.2.6.8 and 6.1.1.4'
S S 0.1246 0.1234 'International Tables Vol C Tables 4.2.6.8 and 6.1.1.4'

_space_group_crystal_system      monoclinic
_space_group_IT_number           7
_space_group_name_H-M_alt        'P n'
_space_group_name_Hall           'P -2yac'

_shelx_space_group_comment       
;
The symmetry employed for this shelxl refinement is uniquely defined
by the following loop, which should always be used as a source of
symmetry information in preference to the above space-group names.
They are only intended as comments.
;

loop_
_space_group_symop_operation_xyz
'x, y, z'
'x+1/2, -y, z+1/2'

_cell_length_a                   6.2851(2)
_cell_length_b                   16.6804(5)
_cell_length_c                   9.9664(3)
_cell_angle_alpha                90
_cell_angle_beta                 96.0995(14)
_cell_angle_gamma                90
_cell_volume                     1038.94(6)
_cell_formula_units_Z            2
_cell_measurement_temperature    180(2)
_cell_measurement_reflns_used    5215
_cell_measurement_theta_min      1.00
_cell_measurement_theta_max      27.48

_exptl_crystal_description       block
_exptl_crystal_colour            colourless
_exptl_crystal_density_meas      ?
_exptl_crystal_density_method    ?
_exptl_crystal_density_diffrn    1.306
_exptl_crystal_F_000             436
_exptl_transmission_factor_min   ?
_exptl_transmission_factor_max   ?
_exptl_crystal_size_max          0.280
_exptl_crystal_size_mid          0.230
_exptl_crystal_size_min          0.180
_exptl_absorpt_coefficient_mu    0.189
_shelx_estimated_absorpt_T_min   0.949
_shelx_estimated_absorpt_T_max   0.967
_exptl_absorpt_correction_type   multi-scan
_exptl_absorpt_correction_T_min  0.875
_exptl_absorpt_correction_T_max  0.969
_exptl_absorpt_process_details   'SORTAV (Blessing, 1995)'

_diffrn_ambient_temperature      180(2)
_diffrn_radiation_wavelength     0.71073
_diffrn_radiation_type           MoK\a
_diffrn_source                   'fine-focus sealed tube'
_diffrn_measurement_device_type  'Nonius KappaCCD'
_diffrn_measurement_method       '\w and \f-scans'
_diffrn_detector_area_resol_mean ?
_diffrn_reflns_number            7989
_diffrn_reflns_av_unetI/netI     0.0502
_diffrn_reflns_av_R_equivalents  0.0416
_diffrn_reflns_limit_h_min       -8
_diffrn_reflns_limit_h_max       6
_diffrn_reflns_limit_k_min       -19
_diffrn_reflns_limit_k_max       21
_diffrn_reflns_limit_l_min       -12
_diffrn_reflns_limit_l_max       12
_diffrn_reflns_theta_min         3.664
_diffrn_reflns_theta_max         27.486
_diffrn_reflns_theta_full        25.242
_diffrn_measured_fraction_theta_max 0.989
_diffrn_measured_fraction_theta_full 0.997
_diffrn_reflns_Laue_measured_fraction_max 0.989
_diffrn_reflns_Laue_measured_fraction_full 0.997
_diffrn_reflns_point_group_measured_fraction_max 0.735
_diffrn_reflns_point_group_measured_fraction_full 0.785
_reflns_number_total             3490
_reflns_number_gt                2941
_reflns_threshold_expression     'I > 2\s(I)'
_reflns_Friedel_coverage         0.480
_reflns_Friedel_fraction_max     0.479
_reflns_Friedel_fraction_full    0.571

_reflns_special_details          
;
Reflections were merged by SHELXL according to the crystal
class for the calculation of statistics and refinement.

_reflns_Friedel_fraction is defined as the number of unique
Friedel pairs measured divided by the number that would be
possible theoretically, ignoring centric projections and
systematic absences.
;

_computing_data_collection       'COLLECT (Nonius, 1999)'
_computing_cell_refinement       'HKL Scalepack (Otwinowski & Minor, 1997)'
_computing_data_reduction        
'HKL Denzo and Scalepack (Otwinowski & Minor, 1997)'
_computing_structure_solution    'SHELXT (Sheldrick, 2015)'
_computing_structure_refinement  'SHELXL (Sheldrick, 2015)'
_computing_molecular_graphics    'Mercury (Macrae et al., 2008)'
_computing_publication_material  SHELXL

_refine_special_details          ?

_refine_ls_structure_factor_coef Fsqd
_refine_ls_matrix_type           full
_refine_ls_weighting_scheme      calc
_refine_ls_weighting_details     
'w=1/[\s^2^(Fo^2^)+(0.0486P)^2^+0.3321P] where P=(Fo^2^+2Fc^2^)/3'
_atom_sites_solution_primary     ?
_atom_sites_solution_secondary   ?
_atom_sites_solution_hydrogens   geom
_refine_ls_hydrogen_treatment    constr
_refine_ls_extinction_method     none
_refine_ls_extinction_coef       .
_refine_ls_abs_structure_Flack   0.04(6)
_refine_ls_abs_structure_details 
;
Flack x determined using 923 quotients [(I+)-(I-)]/[(I+)+(I-)]
(Parsons, Flack and Wagner, Acta Cryst. B69 (2013) 249-259).
;
_refine_ls_number_reflns         3490
_refine_ls_number_parameters     258
_refine_ls_number_restraints     2
_refine_ls_R_factor_all          0.0552
_refine_ls_R_factor_gt           0.0421
_refine_ls_wR_factor_ref         0.1051
_refine_ls_wR_factor_gt          0.0972
_refine_ls_goodness_of_fit_ref   1.016
_refine_ls_restrained_S_all      1.016
_refine_ls_shift/su_max          0.000
_refine_ls_shift/su_mean         0.000
_refine_diff_density_max         0.209
_refine_diff_density_min         -0.230
_refine_diff_density_rms         0.045

loop_
_atom_site_label
_atom_site_type_symbol
_atom_site_fract_x
_atom_site_fract_y
_atom_site_fract_z
_atom_site_U_iso_or_equiv
_atom_site_adp_type
_atom_site_occupancy
_atom_site_site_symmetry_order
_atom_site_calc_flag
_atom_site_refinement_flags_posn
_atom_site_refinement_flags_adp
_atom_site_refinement_flags_occupancy
_atom_site_disorder_assembly
_atom_site_disorder_group
S1 S 0.64029(12) 0.47878(5) 0.76702(9) 0.0317(2) Uani 1 1 d . . . . .
O11 O 0.8649(4) 0.47831(17) 0.7521(3) 0.0446(7) Uani 1 1 d . . . . .
O12 O 0.5683(5) 0.47670(17) 0.8986(3) 0.0443(7) Uani 1 1 d . . . . .
O1 O 0.7816(4) 0.21255(15) 0.6359(3) 0.0380(6) Uani 1 1 d . . . . .
N1 N 0.4053(4) 0.21761(17) 0.6111(3) 0.0300(7) Uani 1 1 d . . . . .
N2 N 0.5339(4) 0.40187(17) 0.6849(3) 0.0287(7) Uani 1 1 d . . . . .
C1 C 0.6084(5) 0.2388(2) 0.5913(4) 0.0284(8) Uani 1 1 d . . . . .
O2 O 0.2741(5) 0.19451(16) 0.3228(3) 0.0445(7) Uani 1 1 d . . . . .
C2 C 0.5277(6) 0.3076(2) 0.4956(4) 0.0278(8) Uani 1 1 d . . . . .
H2A H 0.5577 0.2982 0.4003 0.033 Uiso 1 1 calc R U . . .
O3 O 0.1313(6) 0.0861(2) 0.4120(4) 0.0679(10) Uani 1 1 d . . . . .
C3 C 0.2996(5) 0.2801(2) 0.5225(4) 0.0291(8) Uani 1 1 d . . . . .
C4 C 0.1836(5) 0.3428(2) 0.5957(4) 0.0351(9) Uani 1 1 d . . . . .
H4A H 0.0515 0.3191 0.6245 0.042 Uiso 1 1 calc R U . . .
H4B H 0.1411 0.3873 0.5328 0.042 Uiso 1 1 calc R U . . .
C5 C 0.3183(6) 0.3761(2) 0.7182(4) 0.0373(9) Uani 1 1 d . . . . .
H5A H 0.2437 0.4225 0.7539 0.045 Uiso 1 1 calc R U . . .
H5B H 0.3353 0.3345 0.7895 0.045 Uiso 1 1 calc R U . . .
C6 C 0.5835(5) 0.39207(19) 0.5441(4) 0.0277(8) Uani 1 1 d . . . . .
H6A H 0.7376 0.4023 0.5389 0.033 Uiso 1 1 calc R U . . .
H6B H 0.5006 0.4314 0.4853 0.033 Uiso 1 1 calc R U . . .
C7 C 0.3195(7) 0.1588(2) 0.6966(4) 0.0409(9) Uani 1 1 d . . . . .
H7A H 0.4314 0.1419 0.7669 0.061 Uiso 1 1 calc R U . . .
H7B H 0.2686 0.1123 0.6424 0.061 Uiso 1 1 calc R U . . .
H7C H 0.2000 0.1823 0.7388 0.061 Uiso 1 1 calc R U . . .
C8 C 0.1552(6) 0.2462(2) 0.4029(4) 0.0391(9) Uani 1 1 d . . . . .
H8A H 0.0365 0.2157 0.4364 0.047 Uiso 1 1 calc R U . . .
H8B H 0.0925 0.2908 0.3463 0.047 Uiso 1 1 calc R U . . .
C9 C 0.2474(7) 0.1157(3) 0.3362(5) 0.0484(11) Uani 1 1 d . . . . .
C10 C 0.3805(7) 0.0673(3) 0.2447(5) 0.0537(12) Uani 1 1 d . . . . .
C11 C 0.3437(12) -0.0201(3) 0.2705(11) 0.116(3) Uani 1 1 d . . . . .
H11A H 0.4144 -0.0524 0.2061 0.175 Uiso 1 1 calc R U . . .
H11B H 0.1898 -0.0312 0.2596 0.175 Uiso 1 1 calc R U . . .
H11C H 0.4031 -0.0336 0.3626 0.175 Uiso 1 1 calc R U . . .
C12 C 0.3068(12) 0.0902(5) 0.0993(6) 0.105(3) Uani 1 1 d . . . . .
H12A H 0.3962 0.0627 0.0387 0.158 Uiso 1 1 calc R U . . .
H12B H 0.3198 0.1483 0.0883 0.158 Uiso 1 1 calc R U . . .
H12C H 0.1572 0.0741 0.0771 0.158 Uiso 1 1 calc R U . . .
C13 C 0.6178(8) 0.0881(3) 0.2793(7) 0.0711(15) Uani 1 1 d . . . . .
H13A H 0.7047 0.0543 0.2259 0.107 Uiso 1 1 calc R U . . .
H13B H 0.6591 0.0785 0.3755 0.107 Uiso 1 1 calc R U . . .
H13C H 0.6411 0.1446 0.2585 0.107 Uiso 1 1 calc R U . . .
C14 C 0.5313(5) 0.5648(2) 0.6841(3) 0.0284(8) Uani 1 1 d . . . . .
C15 C 0.3307(6) 0.5930(2) 0.7100(4) 0.0329(8) Uani 1 1 d . . . . .
H15A H 0.2537 0.5669 0.7745 0.039 Uiso 1 1 calc R U . . .
C16 C 0.2452(6) 0.6593(2) 0.6406(4) 0.0381(9) Uani 1 1 d . . . . .
H16A H 0.1077 0.6781 0.6573 0.046 Uiso 1 1 calc R U . . .
C17 C 0.3551(7) 0.6991(3) 0.5473(4) 0.0434(10) Uani 1 1 d . . . . .
C18 C 0.5529(8) 0.6696(3) 0.5237(5) 0.0503(12) Uani 1 1 d . . . . .
H18A H 0.6300 0.6960 0.4596 0.060 Uiso 1 1 calc R U . . .
C19 C 0.6427(6) 0.6032(2) 0.5898(4) 0.0410(10) Uani 1 1 d . . . . .
H19A H 0.7788 0.5841 0.5710 0.049 Uiso 1 1 calc R U . . .
C20 C 0.2592(11) 0.7717(3) 0.4720(6) 0.0732(17) Uani 1 1 d . . . . .
H20A H 0.3071 0.7734 0.3816 0.110 Uiso 1 1 calc R U . . .
H20B H 0.3057 0.8205 0.5214 0.110 Uiso 1 1 calc R U . . .
H20C H 0.1027 0.7681 0.4642 0.110 Uiso 1 1 calc R U . . .

loop_
_atom_site_aniso_label
_atom_site_aniso_U_11
_atom_site_aniso_U_22
_atom_site_aniso_U_33
_atom_site_aniso_U_23
_atom_site_aniso_U_13
_atom_site_aniso_U_12
S1 0.0275(4) 0.0334(5) 0.0336(5) -0.0035(5) 0.0002(4) -0.0001(4)
O11 0.0253(14) 0.0496(17) 0.0569(19) -0.0082(14) -0.0046(13) -0.0016(12)
O12 0.0542(18) 0.0490(18) 0.0291(15) -0.0026(13) 0.0023(13) 0.0033(13)
O1 0.0260(14) 0.0346(14) 0.0529(17) 0.0053(13) 0.0020(12) 0.0047(11)
N1 0.0231(15) 0.0271(15) 0.0400(18) 0.0064(13) 0.0039(13) 0.0010(12)
N2 0.0259(15) 0.0291(16) 0.0319(17) -0.0027(13) 0.0071(13) -0.0020(12)
C1 0.0260(18) 0.0239(17) 0.035(2) -0.0014(15) 0.0027(16) -0.0014(14)
O2 0.0468(16) 0.0373(15) 0.0483(16) -0.0073(13) 0.0005(13) -0.0061(12)
C2 0.0292(18) 0.0266(19) 0.0285(19) 0.0007(15) 0.0064(15) -0.0011(14)
O3 0.062(2) 0.048(2) 0.096(3) -0.0042(19) 0.018(2) -0.0160(16)
C3 0.0222(17) 0.0248(18) 0.039(2) 0.0052(15) -0.0019(15) 0.0012(13)
C4 0.0216(17) 0.0279(19) 0.057(3) -0.0002(17) 0.0081(17) -0.0012(14)
C5 0.0300(19) 0.034(2) 0.049(2) -0.0051(19) 0.0124(18) -0.0053(16)
C6 0.0248(17) 0.0275(17) 0.0316(19) 0.0022(16) 0.0065(15) -0.0010(14)
C7 0.037(2) 0.034(2) 0.052(2) 0.0095(19) 0.0052(18) -0.0046(17)
C8 0.035(2) 0.033(2) 0.047(2) -0.0026(18) -0.0071(18) 0.0074(16)
C9 0.031(2) 0.043(2) 0.068(3) 0.001(2) -0.010(2) -0.0064(18)
C10 0.041(2) 0.044(2) 0.075(3) -0.018(2) 0.001(2) -0.002(2)
C11 0.087(5) 0.039(3) 0.227(10) -0.023(4) 0.035(6) -0.002(3)
C12 0.087(5) 0.150(7) 0.075(4) -0.047(4) -0.009(3) 0.013(5)
C13 0.042(3) 0.074(3) 0.097(4) -0.007(3) 0.008(3) 0.003(3)
C14 0.0274(18) 0.0273(19) 0.0301(19) -0.0061(15) 0.0016(15) -0.0045(14)
C15 0.0318(19) 0.034(2) 0.033(2) -0.0025(17) 0.0055(16) -0.0047(16)
C16 0.035(2) 0.037(2) 0.040(2) -0.0071(19) -0.0031(17) 0.0052(17)
C17 0.065(3) 0.037(2) 0.028(2) -0.0036(18) 0.005(2) 0.007(2)
C18 0.073(3) 0.034(2) 0.049(3) -0.002(2) 0.030(2) 0.001(2)
C19 0.041(2) 0.033(2) 0.054(3) -0.0061(19) 0.023(2) -0.0040(17)
C20 0.108(5) 0.057(3) 0.054(3) 0.010(3) 0.009(3) 0.030(3)

_geom_special_details            
;
All esds (except the esd in the dihedral angle between two l.s. planes)
are estimated using the full covariance matrix.  The cell esds are taken
into account individually in the estimation of esds in distances, angles
and torsion angles; correlations between esds in cell parameters are only
used when they are defined by crystal symmetry.  An approximate (isotropic)
treatment of cell esds is used for estimating esds involving l.s. planes.
;

loop_
_geom_bond_atom_site_label_1
_geom_bond_atom_site_label_2
_geom_bond_distance
_geom_bond_site_symmetry_2
_geom_bond_publ_flag
S1 O12 1.432(3) . ?
S1 O11 1.435(3) . ?
S1 N2 1.627(3) . ?
S1 C14 1.758(4) . ?
O1 C1 1.213(4) . ?
N1 C1 1.359(4) . ?
N1 C7 1.441(5) . ?
N1 C3 1.478(4) . ?
N2 C6 1.478(5) . ?
N2 C5 1.493(5) . ?
C1 C2 1.544(5) . ?
O2 C9 1.334(5) . ?
O2 C8 1.437(5) . ?
C2 C6 1.518(5) . ?
C2 C3 1.556(5) . ?
C2 H2A 1.0000 . ?
O3 C9 1.209(6) . ?
C3 C4 1.507(5) . ?
C3 C8 1.527(5) . ?
C4 C5 1.515(5) . ?
C4 H4A 0.9900 . ?
C4 H4B 0.9900 . ?
C5 H5A 0.9900 . ?
C5 H5B 0.9900 . ?
C6 H6A 0.9900 . ?
C6 H6B 0.9900 . ?
C7 H7A 0.9800 . ?
C7 H7B 0.9800 . ?
C7 H7C 0.9800 . ?
C8 H8A 0.9900 . ?
C8 H8B 0.9900 . ?
C9 C10 1.531(6) . ?
C10 C11 1.502(7) . ?
C10 C12 1.523(9) . ?
C10 C13 1.534(7) . ?
C11 H11A 0.9800 . ?
C11 H11B 0.9800 . ?
C11 H11C 0.9800 . ?
C12 H12A 0.9800 . ?
C12 H12B 0.9800 . ?
C12 H12C 0.9800 . ?
C13 H13A 0.9800 . ?
C13 H13B 0.9800 . ?
C13 H13C 0.9800 . ?
C14 C19 1.388(5) . ?
C14 C15 1.395(5) . ?
C15 C16 1.384(5) . ?
C15 H15A 0.9500 . ?
C16 C17 1.385(6) . ?
C16 H16A 0.9500 . ?
C17 C18 1.380(6) . ?
C17 C20 1.516(6) . ?
C18 C19 1.377(6) . ?
C18 H18A 0.9500 . ?
C19 H19A 0.9500 . ?
C20 H20A 0.9800 . ?
C20 H20B 0.9800 . ?
C20 H20C 0.9800 . ?

loop_
_geom_angle_atom_site_label_1
_geom_angle_atom_site_label_2
_geom_angle_atom_site_label_3
_geom_angle
_geom_angle_site_symmetry_1
_geom_angle_site_symmetry_3
_geom_angle_publ_flag
O12 S1 O11 120.30(17) . . ?
O12 S1 N2 106.78(16) . . ?
O11 S1 N2 107.45(15) . . ?
O12 S1 C14 107.73(17) . . ?
O11 S1 C14 107.12(17) . . ?
N2 S1 C14 106.76(15) . . ?
C1 N1 C7 132.8(3) . . ?
C1 N1 C3 95.7(3) . . ?
C7 N1 C3 131.3(3) . . ?
C6 N2 C5 117.9(3) . . ?
C6 N2 S1 116.6(2) . . ?
C5 N2 S1 116.7(2) . . ?
O1 C1 N1 132.3(3) . . ?
O1 C1 C2 135.9(3) . . ?
N1 C1 C2 91.8(3) . . ?
C9 O2 C8 117.2(4) . . ?
C6 C2 C1 116.3(3) . . ?
C6 C2 C3 113.9(3) . . ?
C1 C2 C3 85.5(2) . . ?
C6 C2 H2A 112.8 . . ?
C1 C2 H2A 112.8 . . ?
C3 C2 H2A 112.8 . . ?
N1 C3 C4 114.2(3) . . ?
N1 C3 C8 113.4(3) . . ?
C4 C3 C8 110.9(3) . . ?
N1 C3 C2 87.0(2) . . ?
C4 C3 C2 112.4(3) . . ?
C8 C3 C2 117.2(3) . . ?
C3 C4 C5 112.8(3) . . ?
C3 C4 H4A 109.0 . . ?
C5 C4 H4A 109.0 . . ?
C3 C4 H4B 109.0 . . ?
C5 C4 H4B 109.0 . . ?
H4A C4 H4B 107.8 . . ?
N2 C5 C4 111.6(3) . . ?
N2 C5 H5A 109.3 . . ?
C4 C5 H5A 109.3 . . ?
N2 C5 H5B 109.3 . . ?
C4 C5 H5B 109.3 . . ?
H5A C5 H5B 108.0 . . ?
N2 C6 C2 109.9(3) . . ?
N2 C6 H6A 109.7 . . ?
C2 C6 H6A 109.7 . . ?
N2 C6 H6B 109.7 . . ?
C2 C6 H6B 109.7 . . ?
H6A C6 H6B 108.2 . . ?
N1 C7 H7A 109.5 . . ?
N1 C7 H7B 109.5 . . ?
H7A C7 H7B 109.5 . . ?
N1 C7 H7C 109.5 . . ?
H7A C7 H7C 109.5 . . ?
H7B C7 H7C 109.5 . . ?
O2 C8 C3 110.8(3) . . ?
O2 C8 H8A 109.5 . . ?
C3 C8 H8A 109.5 . . ?
O2 C8 H8B 109.5 . . ?
C3 C8 H8B 109.5 . . ?
H8A C8 H8B 108.1 . . ?
O3 C9 O2 123.7(4) . . ?
O3 C9 C10 124.1(4) . . ?
O2 C9 C10 112.2(4) . . ?
C11 C10 C12 111.7(6) . . ?
C11 C10 C9 107.8(5) . . ?
C12 C10 C9 107.8(4) . . ?
C11 C10 C13 110.1(4) . . ?
C12 C10 C13 110.3(5) . . ?
C9 C10 C13 109.1(4) . . ?
C10 C11 H11A 109.5 . . ?
C10 C11 H11B 109.5 . . ?
H11A C11 H11B 109.5 . . ?
C10 C11 H11C 109.5 . . ?
H11A C11 H11C 109.5 . . ?
H11B C11 H11C 109.5 . . ?
C10 C12 H12A 109.5 . . ?
C10 C12 H12B 109.5 . . ?
H12A C12 H12B 109.5 . . ?
C10 C12 H12C 109.5 . . ?
H12A C12 H12C 109.5 . . ?
H12B C12 H12C 109.5 . . ?
C10 C13 H13A 109.5 . . ?
C10 C13 H13B 109.5 . . ?
H13A C13 H13B 109.5 . . ?
C10 C13 H13C 109.5 . . ?
H13A C13 H13C 109.5 . . ?
H13B C13 H13C 109.5 . . ?
C19 C14 C15 120.1(3) . . ?
C19 C14 S1 119.7(3) . . ?
C15 C14 S1 120.2(3) . . ?
C16 C15 C14 119.2(4) . . ?
C16 C15 H15A 120.4 . . ?
C14 C15 H15A 120.4 . . ?
C15 C16 C17 121.6(4) . . ?
C15 C16 H16A 119.2 . . ?
C17 C16 H16A 119.2 . . ?
C18 C17 C16 117.8(4) . . ?
C18 C17 C20 121.2(5) . . ?
C16 C17 C20 121.0(4) . . ?
C19 C18 C17 122.4(4) . . ?
C19 C18 H18A 118.8 . . ?
C17 C18 H18A 118.8 . . ?
C18 C19 C14 119.0(4) . . ?
C18 C19 H19A 120.5 . . ?
C14 C19 H19A 120.5 . . ?
C17 C20 H20A 109.5 . . ?
C17 C20 H20B 109.5 . . ?
H20A C20 H20B 109.5 . . ?
C17 C20 H20C 109.5 . . ?
H20A C20 H20C 109.5 . . ?
H20B C20 H20C 109.5 . . ?

loop_
_geom_torsion_atom_site_label_1
_geom_torsion_atom_site_label_2
_geom_torsion_atom_site_label_3
_geom_torsion_atom_site_label_4
_geom_torsion
_geom_torsion_site_symmetry_1
_geom_torsion_site_symmetry_2
_geom_torsion_site_symmetry_3
_geom_torsion_site_symmetry_4
_geom_torsion_publ_flag
O12 S1 N2 C6 179.1(2) . . . . ?
O11 S1 N2 C6 -50.5(3) . . . . ?
C14 S1 N2 C6 64.1(3) . . . . ?
O12 S1 N2 C5 32.2(3) . . . . ?
O11 S1 N2 C5 162.6(3) . . . . ?
C14 S1 N2 C5 -82.8(3) . . . . ?
C7 N1 C1 O1 3.4(7) . . . . ?
C3 N1 C1 O1 179.1(4) . . . . ?
C7 N1 C1 C2 -175.6(4) . . . . ?
C3 N1 C1 C2 0.1(3) . . . . ?
O1 C1 C2 C6 -64.6(6) . . . . ?
N1 C1 C2 C6 114.4(3) . . . . ?
O1 C1 C2 C3 -179.1(4) . . . . ?
N1 C1 C2 C3 -0.1(3) . . . . ?
C1 N1 C3 C4 -113.3(3) . . . . ?
C7 N1 C3 C4 62.5(5) . . . . ?
C1 N1 C3 C8 118.3(3) . . . . ?
C7 N1 C3 C8 -65.9(5) . . . . ?
C1 N1 C3 C2 -0.1(3) . . . . ?
C7 N1 C3 C2 175.7(4) . . . . ?
C6 C2 C3 N1 -116.8(3) . . . . ?
C1 C2 C3 N1 0.1(2) . . . . ?
C6 C2 C3 C4 -1.8(4) . . . . ?
C1 C2 C3 C4 115.1(3) . . . . ?
C6 C2 C3 C8 128.4(3) . . . . ?
C1 C2 C3 C8 -114.8(3) . . . . ?
N1 C3 C4 C5 48.3(4) . . . . ?
C8 C3 C4 C5 177.9(3) . . . . ?
C2 C3 C4 C5 -48.8(4) . . . . ?
C6 N2 C5 C4 0.1(4) . . . . ?
S1 N2 C5 C4 146.6(3) . . . . ?
C3 C4 C5 N2 50.3(4) . . . . ?
C5 N2 C6 C2 -49.5(4) . . . . ?
S1 N2 C6 C2 164.0(2) . . . . ?
C1 C2 C6 N2 -47.7(4) . . . . ?
C3 C2 C6 N2 49.4(4) . . . . ?
C9 O2 C8 C3 103.6(4) . . . . ?
N1 C3 C8 O2 -57.6(4) . . . . ?
C4 C3 C8 O2 172.3(3) . . . . ?
C2 C3 C8 O2 41.4(4) . . . . ?
C8 O2 C9 O3 -0.6(6) . . . . ?
C8 O2 C9 C10 179.4(3) . . . . ?
O3 C9 C10 C11 -1.6(7) . . . . ?
O2 C9 C10 C11 178.4(5) . . . . ?
O3 C9 C10 C12 119.1(6) . . . . ?
O2 C9 C10 C12 -61.0(5) . . . . ?
O3 C9 C10 C13 -121.2(5) . . . . ?
O2 C9 C10 C13 58.8(5) . . . . ?
O12 S1 C14 C19 149.4(3) . . . . ?
O11 S1 C14 C19 18.6(3) . . . . ?
N2 S1 C14 C19 -96.2(3) . . . . ?
O12 S1 C14 C15 -32.6(3) . . . . ?
O11 S1 C14 C15 -163.3(3) . . . . ?
N2 S1 C14 C15 81.8(3) . . . . ?
C19 C14 C15 C16 0.0(5) . . . . ?
S1 C14 C15 C16 -178.0(3) . . . . ?
C14 C15 C16 C17 -0.8(5) . . . . ?
C15 C16 C17 C18 1.0(6) . . . . ?
C15 C16 C17 C20 180.0(4) . . . . ?
C16 C17 C18 C19 -0.4(7) . . . . ?
C20 C17 C18 C19 -179.3(4) . . . . ?
C17 C18 C19 C14 -0.4(6) . . . . ?
C15 C14 C19 C18 0.6(5) . . . . ?
S1 C14 C19 C18 178.6(3) . . . . ?

_shelx_res_file                  
;

    mg_k3_0038.res created by SHELXL-2014/7


TITL mg_k3_0038 in Pn
CELL  0.71073   6.2851  16.6804   9.9664   90.000   96.100   90.000
ZERR    2.000   0.0002   0.0005   0.0003    0.000    0.001    0.000
LATT -1
SYMM 1/2+X, -Y, 1/2+Z
SFAC C H N O S
UNIT 40 56 4 10 2
SIZE 0.28 0.23 0.18
TEMP -93
L.S. 10
ACTA
OMIT  1   0  -1
OMIT  1   1  -1
BOND $H
CONF
LIST 4
FMAP 2
PLAN -5
SHEL 5.8 0
WGHT    0.048600    0.332100
FVAR       1.04495
S1    5    0.640293    0.478775    0.767024    11.00000    0.02747    0.03344 =
         0.03363   -0.00349    0.00016   -0.00006
O11   4    0.864880    0.478311    0.752138    11.00000    0.02528    0.04962 =
         0.05692   -0.00824   -0.00463   -0.00162
O12   4    0.568274    0.476698    0.898577    11.00000    0.05422    0.04902 =
         0.02912   -0.00261    0.00229    0.00331
O1    4    0.781592    0.212551    0.635895    11.00000    0.02600    0.03458 =
         0.05289    0.00530    0.00200    0.00474
N1    3    0.405316    0.217609    0.611118    11.00000    0.02309    0.02708 =
         0.03997    0.00639    0.00387    0.00098
N2    3    0.533925    0.401872    0.684860    11.00000    0.02590    0.02915 =
         0.03190   -0.00272    0.00713   -0.00201
C1    1    0.608366    0.238819    0.591324    11.00000    0.02597    0.02390 =
         0.03526   -0.00136    0.00272   -0.00141
O2    4    0.274103    0.194505    0.322827    11.00000    0.04678    0.03726 =
         0.04835   -0.00734    0.00045   -0.00615
C2    1    0.527721    0.307649    0.495556    11.00000    0.02918    0.02657 =
         0.02847    0.00074    0.00644   -0.00106
AFIX  13
H2A   2    0.557733    0.298238    0.400277    11.00000   -1.20000
AFIX   0
O3    4    0.131317    0.086062    0.411952    11.00000    0.06215    0.04776 =
         0.09601   -0.00424    0.01845   -0.01601
C3    1    0.299565    0.280103    0.522480    11.00000    0.02220    0.02482 =
         0.03909    0.00515   -0.00194    0.00124
C4    1    0.183630    0.342829    0.595664    11.00000    0.02164    0.02795 =
         0.05660   -0.00018    0.00811   -0.00125
AFIX  23
H4A   2    0.051522    0.319060    0.624523    11.00000   -1.20000
H4B   2    0.141075    0.387337    0.532761    11.00000   -1.20000
AFIX   0
C5    1    0.318287    0.376075    0.718228    11.00000    0.03004    0.03450 =
         0.04919   -0.00506    0.01241   -0.00530
AFIX  23
H5A   2    0.243721    0.422453    0.753924    11.00000   -1.20000
H5B   2    0.335257    0.334524    0.789493    11.00000   -1.20000
AFIX   0
C6    1    0.583540    0.392068    0.544086    11.00000    0.02478    0.02749 =
         0.03158    0.00218    0.00653   -0.00095
AFIX  23
H6A   2    0.737622    0.402260    0.538882    11.00000   -1.20000
H6B   2    0.500561    0.431394    0.485349    11.00000   -1.20000
AFIX   0
C7    1    0.319460    0.158822    0.696643    11.00000    0.03718    0.03394 =
         0.05165    0.00953    0.00524   -0.00456
AFIX 137
H7A   2    0.431382    0.141889    0.766914    11.00000   -1.50000
H7B   2    0.268585    0.112286    0.642391    11.00000   -1.50000
H7C   2    0.200030    0.182317    0.738781    11.00000   -1.50000
AFIX   0
C8    1    0.155200    0.246201    0.402932    11.00000    0.03516    0.03275 =
         0.04704   -0.00264   -0.00708    0.00743
AFIX  23
H8A   2    0.036526    0.215676    0.436446    11.00000   -1.20000
H8B   2    0.092471    0.290818    0.346347    11.00000   -1.20000
AFIX   0
C9    1    0.247372    0.115656    0.336206    11.00000    0.03141    0.04254 =
         0.06792    0.00146   -0.00986   -0.00639
C10   1    0.380458    0.067299    0.244747    11.00000    0.04069    0.04392 =
         0.07543   -0.01829    0.00117   -0.00156
C11   1    0.343729   -0.020066    0.270502    11.00000    0.08742    0.03889 =
         0.22691   -0.02335    0.03523   -0.00247
AFIX 137
H11A  2    0.414385   -0.052389    0.206104    11.00000   -1.50000
H11B  2    0.189779   -0.031235    0.259564    11.00000   -1.50000
H11C  2    0.403054   -0.033584    0.362642    11.00000   -1.50000
AFIX   0
C12   1    0.306833    0.090155    0.099259    11.00000    0.08744    0.14952 =
         0.07478   -0.04688   -0.00945    0.01308
AFIX 137
H12A  2    0.396180    0.062743    0.038724    11.00000   -1.50000
H12B  2    0.319751    0.148279    0.088305    11.00000   -1.50000
H12C  2    0.157192    0.074149    0.077127    11.00000   -1.50000
AFIX   0
C13   1    0.617781    0.088069    0.279283    11.00000    0.04231    0.07381 =
         0.09726   -0.00681    0.00752    0.00317
AFIX 137
H13A  2    0.704715    0.054342    0.225854    11.00000   -1.50000
H13B  2    0.659147    0.078514    0.375544    11.00000   -1.50000
H13C  2    0.641061    0.144616    0.258507    11.00000   -1.50000
AFIX   0
C14   1    0.531279    0.564814    0.684146    11.00000    0.02744    0.02728 =
         0.03011   -0.00607    0.00157   -0.00449
C15   1    0.330655    0.592960    0.710039    11.00000    0.03180    0.03382 =
         0.03343   -0.00252    0.00553   -0.00468
AFIX  43
H15A  2    0.253691    0.566893    0.774548    11.00000   -1.20000
AFIX   0
C16   1    0.245195    0.659335    0.640554    11.00000    0.03509    0.03743 =
         0.04021   -0.00713   -0.00314    0.00516
AFIX  43
H16A  2    0.107749    0.678099    0.657258    11.00000   -1.20000
AFIX   0
C17   1    0.355101    0.699075    0.547274    11.00000    0.06513    0.03691 =
         0.02810   -0.00363    0.00503    0.00705
C18   1    0.552923    0.669573    0.523729    11.00000    0.07348    0.03365 =
         0.04886   -0.00175    0.03044    0.00129
AFIX  43
H18A  2    0.629964    0.695987    0.459625    11.00000   -1.20000
AFIX   0
C19   1    0.642726    0.603234    0.589777    11.00000    0.04055    0.03267 =
         0.05374   -0.00610    0.02306   -0.00401
AFIX  43
H19A  2    0.778811    0.584083    0.571024    11.00000   -1.20000
AFIX   0
C20   1    0.259194    0.771693    0.471952    11.00000    0.10823    0.05730 =
         0.05406    0.01015    0.00861    0.03010
AFIX 137
H20A  2    0.307126    0.773393    0.381583    11.00000   -1.50000
H20B  2    0.305722    0.820507    0.521364    11.00000   -1.50000
H20C  2    0.102732    0.768126    0.464215    11.00000   -1.50000

AFIX   0
HKLF 4

REM  mg_k3_0038 in Pn
REM R1 =  0.0421 for    2941 Fo > 4sig(Fo)  and  0.0552 for all    3490 data
REM    258 parameters refined using      2 restraints

END

WGHT      0.0488      0.3300

REM Highest difference peak  0.209,  deepest hole -0.230,  1-sigma level  0.045
Q1    1   0.3774  0.1583  0.3628  11.00000  0.05    0.21
Q2    1   0.1026  0.7538  0.3299  11.00000  0.05    0.18
Q3    1   0.3119  0.1980  0.2011  11.00000  0.05    0.18
Q4    1   0.0334  0.1619  0.1584  11.00000  0.05    0.18
Q5    1   0.1343  0.1632  0.1624  11.00000  0.05    0.17
;
_shelx_res_checksum              50422
